# Supplementary material for: Glycation of Host Proteins Increases Pathogenic Potential of Porphyromonas gingivalis
Source: Int J Mol Sci. 2021 Nov 8;22(21):12084. doi: 10.3390/ijms222112084 (PMC8585099; doi:10.3390/ijms222112084)
Supplement: Supplementary file 1 [file ijms-22-12084-s001.zip]

Archive with 1 entries (1 files):
- ijms-1439281-supplementary.pdf
